# Supplementary material for: Diagnostic Performance of Chimeric Recombinant Antigens of Trypanosoma cruzi for Identifying Chagas Disease in Samples From Rio Grande do Sul
Source: Trop Med Int Health. 2025 Aug 7;30(10):1107–14. doi: 10.1111/tmi.70019 (PMC12501557; doi:10.1111/tmi.70019)
Supplement: Supplementary file 2 — Table S2: Reactivity Index for diagnostic performance assessment. [file TMI-30-1107-s002.xlsx]

## Sheet: S2 Table
		Reference tets			Index tests
Sample code	Serological status	Gold ELISA Chagas	Biolisa Chagas Recombinante	Chagatest ELISA Recombinante v.4.0	IBMP-8.1	IBMP-8.2	IBMP-8.3	IBMP-8.4
1	T. cruzi-negative 01	0.398765	0.239573	Not performed	0.0723489	0.153182	0.0537549	0.0416008
4	T. cruzi-negative 02	0.683539	0.683539	Not performed	0.591675	0.126214	0.426877	0.115324
5	T. cruzi-negative 03	0.258593	0.24774	Not performed	0.0386521	0.14671	0.0490119	0.0331754
8	T. cruzi-negative 04	0.26101	0.240934	Not performed	0.0327056	0.159655	0.0711462	0.0331754
9	T. cruzi-negative 05	0.727846	0.196559	Not performed	0.0237859	0.158576	0.0403162	0.0279094
12	T. cruzi-negative 06	0.210661	0.491947	Not performed	0.0109019	0.141316	0.0418972	0.0152712
13	T. cruzi-negative 07	0.781821	0.227867	Not performed	0.0257681	0.156419	0.0656126	0.031069
14	T. cruzi-negative 08	0.374597	0.194925	Not performed	0.0178394	0.153182	0.0189723	0.0173776
17	T. cruzi-negative 09	1.43032	0.647205	0.578328	0.301591	0.175534	0.24341	0.108241
20	T. cruzi-negative 10	0.656955	0.17968	Not performed	0.0416254	0.1726	0.0252964	0.0626646
21	T. cruzi-negative 11	0.86399	0.205815	Not performed	0.0127929	0.141316	0.0205534	0.0258031
23	T. cruzi-negative 12	0.298469	0.218883	Not performed	0.0297324	0.166127	0.0371542	0.0500263
24	T. cruzi-negative 13	0.503491	0.250463	Not performed	0.0198216	0.158576	0.0221344	0.0363349
27	T. cruzi-negative 14	0.396348	0.463628	Not performed	0.0237859	0.154261	0.0221344	0.0268562
29	T. cruzi-negative 15	0.283163	0.202276	Not performed	0.00891972	0.135922	0.0102767	0.0163244
32	T. cruzi-negative 16	0.35043	0.256997	Not performed	0.0361559	0.142395	0.17732	0.0289626
33	T. cruzi-negative 17	0.308539	0.260808	Not performed	0.0218038	0.169364	0.00632411	0.0268562
34	T. cruzi-negative 18	0.283566	0.239845	Not performed	0.00693756	0.122977	0.0316206	0.0205371
36	T. cruzi-negative 19	0.442669	1.40178	Not performed	0.0257681	0.15534	0.0324111	0.0342285
41	T. cruzi-negative 20	0.223953	0.238756	Not performed	0.0386521	0.170442	0.0347826	0.0552923
44	T. cruzi-negative 21	0.20341	0.220244	Not performed	0.0237859	0.14671	0.0324111	0.0205371
46	T. cruzi-negative 22	0.258593	0.209626	Not performed	0.0277502	0.157497	0.0134387	0.0279094
47	T. cruzi-negative 23	0.530478	0.215344	Not performed	0.0148662	0.165049	0.0142292	0.014218
48	T. cruzi-negative 24	0.283969	0.170424	Not performed	0.0138751	0.134844	0.00711462	0.014218
49	T. cruzi-negative 25	0.279941	0.27442	Not performed	0.0436075	0.1726	0.0268775	0.0363349
50	T. cruzi-negative 26	0.465226	0.398731	Not performed	0.0465808	0.175836	0.027668	0.0279094
51	T. cruzi-negative 27	0.468448	0.239029	Not performed	0.344896	0.254585	0.350198	0.327014
53	T. cruzi-negative 28	0.796321	0.190297	Not performed	0.0346878	0.157497	0.0624506	0.0331754
55	T. cruzi-negative 29	0.2163	0.219699	Not performed	0.0099108	0.161812	0.0347826	0.0258031
56	T. cruzi-negative 30	0.250134	0.198465	Not performed	0.0198216	0.170442	0.0134387	0.031069
57	T. cruzi-negative 31	0.356472	0.183219	Not performed	0.0208127	0.169364	0.00395257	0.0247499
59	T. cruzi-negative 32	0.290011	0.204182	Not performed	0.0227948	0.183387	0.0355731	0.0279094
61	T. cruzi-negative 33	0.277121	0.189481	Not performed	0.0733399	0.180151	0.136759	0.100579
62	T. cruzi-negative 34	0.385473	0.197648	Not performed	0.0227948	0.148867	0.0332016	0.0205371
63	T. cruzi-negative 35	0.234425	0.240118	Not performed	0.012884	0.173679	0.0529644	0.031069
64	T. cruzi-negative 36	0.237648	0.219972	Not performed	0.0297324	0.183387	0.0213439	0.0500263
65	T. cruzi-negative 37	0.342374	0.240662	Not performed	0.099108	0.180151	0.0221344	0.110058
66	T. cruzi-negative 38	0.281552	0.17723	Not performed	0.0832507	0.143474	0.0166008	0.0363349
67	T. cruzi-negative 39	0.231606	0.244473	Not performed	0.0336967	0.167206	0.0592885	0.031069
69	T. cruzi-negative 40	0.375806	0.221061	Not performed	0.0436075	0.171521	0.0450593	0.0521327
71	T. cruzi-negative 41	0.236037	0.252369	Not performed	0.189834	0.126886	0.0387736	0.47681
73	T. cruzi-negative 42	0.21348	0.200642	Not performed	0.0109019	0.153182	0.0482213	0.0184308
74	T. cruzi-negative 43	0.202605	0.225417	Not performed	0.0832507	0.159655	0.0324111	0.0279094
77	T. cruzi-negative 44	0.310956	0.155995	Not performed	0.024777	0.192017	0.0213439	0.0268562
78	T. cruzi-negative 45	0.292025	0.219699	Not performed	0.106046	0.262136	0.0545455	0.0816219
79	T. cruzi-negative 46	0.552229	0.278232	Not performed	0.106046	0.211435	0.0426877	0.0858346
80	T. cruzi-negative 47	2.97986	0.504341	0.986853	0.106918	0.186809	0.200614	0.154524
81	T. cruzi-negative 48	0.295247	0.401013	Not performed	0.0406343	0.18986	0.0387352	0.0573986
82	T. cruzi-negative 49	0.308136	0.268159	Not performed	0.0802775	0.192017	0.0853755	0.0563454
86	T. cruzi-negative 50	0.437433	0.193564	Not performed	0.0193906	0.0326473	0.0127599	0.0377762
89	T. cruzi-negative 51	0.296858	0.221333	Not performed	0.0389799	0.0831014	0.0652989	0.0636196
91	T. cruzi-negative 52	0.22355	0.464717	Not performed	0.0373961	0.0298084	0.0259924	0.0449038
93	T. cruzi-negative 53	1.29788	0.760473	0.770136	0.470291	0.048289	0.241507	0.280114
94	T. cruzi-negative 54	0.197395	0.232223	Not performed	0.033241	0.066714	0.0231569	0.0406272
95	T. cruzi-negative 55	0.233585	0.227872	Not performed	0.0180055	0.0411639	0.00897921	0.0277976
98	T. cruzi-negative 56	0.278821	0.553134	Not performed	0.101108	0.222853	0.0685255	0.0406272
99	T. cruzi-negative 57	0.38451	0.310196	Not performed	0.146814	0.157559	0.12051	0.190306
102	T. cruzi-negative 58	0.291981	0.220608	Not performed	0.0415512	0.0326473	0.018431	0.0249465
105	T. cruzi-negative 59	0.292803	0.346999	Not performed	0.00692521	0.0269695	0.0108696	0.0163934
106	T. cruzi-negative 60	1.16258	0.268096	0.22253	0.033607	0.0599876	0.125583	0.0905203
107	T. cruzi-negative 61	0.210966	0.186441	Not performed	0.0138504	0.00993612	0.0278828	0.0320741
108	T. cruzi-negative 62	0.216313	0.273608	Not performed	0.0235457	0.0212917	0.0297732	0.0477548
116	T. cruzi-negative 63	0.21878	0.228679	Not performed	0.0277008	0.0354862	0.0335539	0.0719886
117	T. cruzi-negative 64	0.220425	0.228948	Not performed	0.0152355	0.0340667	0.0335539	0.0449038
119	T. cruzi-negative 65	0.300206	0.312349	Not performed	0.0166205	0.0354862	0.0685255	0.0434783
120	T. cruzi-negative 66	0.396025	0.384988	Not performed	0.0124654	0.0723918	0.0874291	0.121882
121	T. cruzi-negative 67	0.212611	0.238095	Not performed	0.0235457	0.00993612	0.115784	0.023521
122	T. cruzi-negative 68	0.222481	0.244014	Not performed	0.0221607	0.012775	0.0363894	0.0363507
123	T. cruzi-negative 69	0.26525	0.292709	Not performed	0.0387812	0.0482612	0.117675	0.0563079
124	T. cruzi-negative 70	0.220014	0.236481	Not performed	0.0817175	0.0823279	0.102552	0.0520314
125	T. cruzi-negative 71	0.206443	0.293247	Not performed	0.00692521	0.0397445	0.0534026	0.0463293
127	T. cruzi-negative 72	0.291981	0.286252	Not performed	0.0180055	0.0397445	0.194234	0.0406272
129	T. cruzi-negative 73	0.268951	0.105999	Not performed	0.0401662	0.0369056	0.0515123	0.0349252
131	T. cruzi-negative 74	0.226182	0.106807	Not performed	0.067867	0.0425834	0.044896	0.0434783
133	T. cruzi-negative 75	0.408773	0.242669	Not performed	0.0166205	0.0652945	0.0741966	0.0791162
136	T. cruzi-negative 76	0.372995	0.225451	Not performed	0.0526316	0.0326473	0.0666352	0.0334996
140	T. cruzi-negative 77	0.249623	0.20043	Not performed	0.00554017	0.0369056	0.0647448	0.0577334
141	T. cruzi-negative 78	0.311309	0.231638	Not performed	0.011385	0.0468417	0.00803403	0.0320741
144	T. cruzi-negative 79	0.254147	0.242131	Not performed	0.0277008	0.0283889	0.0439509	0.0349252
145	T. cruzi-negative 80	0.268951	0.204466	Not performed	0.0207756	0.02555	0.0307183	0.0277976
147	T. cruzi-negative 81	0.386155	0.189938	1.18779	0.0506017	0.390324	0.176565	0.224846
148	T. cruzi-negative 82	0.254147	0.206618	Not performed	0.0138504	0.0212917	0.0155955	0.0292231
149	T. cruzi-negative 83	0.281289	0.187248	Not performed	0.0554017	0.0425834	0.0241021	0.0463293
150	T. cruzi-negative 84	0.314188	0.60721	Not performed	0.0277008	0.066714	0.0496219	0.0691376
151	T. cruzi-negative 85	0.300617	0.292171	Not performed	0.0706371	0.0723918	0.0675803	0.06201
152	T. cruzi-negative 86	0.359836	0.235943	Not performed	0.00554017	0.0241306	0.0477316	0.0334996
156	T. cruzi-negative 87	0.247156	0.204735	Not performed	0.098338	0.0809084	0.0637996	0.0577334
157	T. cruzi-negative 88	0.241398	0.207156	Not performed	0.00969529	0.0326473	0.00992439	0.0277976
159	T. cruzi-negative 89	0.397258	0.193436	Not performed	0.0263158	0.0511001	0.0165406	0.0449038
163	T. cruzi-negative 90	0.258259	0.273877	Not performed	0.0761773	0.0752307	0.0637996	-0.00213828
164	T. cruzi-negative 91	0.411241	0.176755	Not performed	0.0415512	0.0553584	0.0430057	0.0919458
165	T. cruzi-negative 92	0.208088	0.239709	Not performed	0.0152355	0.0340667	0.0571834	0.160371
166	T. cruzi-negative 93	0.69294	0.265806	Not performed	0.0761773	0.0823279	0.0458412	0.0591589
167	T. cruzi-negative 94	0.22536	0.165456	Not performed	0.0138504	0.0383251	0.0411153	0.0605845
168	T. cruzi-negative 95	1.21563	0.813272	0.691669	0.313973	0.145701	0.285944	0.356838
171	T. cruzi-negative 96	0.225771	0.165187	Not performed	0.0476889	0.0818394	0.0221774	0.0841393
172	T. cruzi-negative 97	0.808088	2.07572	Not performed	0.471753	0.250195	0.202621	0.465184
173	T. cruzi-negative 98	0.180123	0.191283	Not performed	0.125459	0.0444271	0.212702	0.0725338
174	T. cruzi-negative 99	0.198629	0.18106	Not performed	0.0366838	0.035074	0.0131048	0.0222437
178	T. cruzi-negative 100	0.256203	0.172989	Not performed	0.0139398	0.0116913	0.0252016	0.0628627
179	T. cruzi-negative 101	0.230706	0.18106	Not performed	0.0227439	0.109899	0.0100806	0.05706
180	T. cruzi-negative 102	0.363948	0.572236	Not performed	0.0535583	0.0989867	0.126008	0.136364
181	T. cruzi-negative 103	0.574092	0.232176	Not performed	0.0476889	0.0381917	0.123992	0.0725338
182	T. cruzi-negative 104	0.201508	0.311811	Not performed	0.0242113	0.0584567	0.0393145	0.124758
184	T. cruzi-negative 105	0.500069	0.289212	Not performed	0.339692	0.0693687	0.0665323	0.082205
185	T. cruzi-negative 106	0.200445	0.181598	Not performed	0.0491563	0.0319564	0.0604839	0.0435203
186	T. cruzi-negative 107	0.509654	0.203121	Not performed	0.106383	0.0491037	0.0332661	0.0435203
187	T. cruzi-negative 108	1.42603	0.422064	0.624827	0.0891277	0.135112	0.298065	0.137654
189	T. cruzi-negative 109	0.38422	0.220106	Not performed	0.00807043	0.0233827	0.284274	0.0222437
190	T. cruzi-negative 110	0.26462	0.412969	Not performed	0.0330154	0.111458	0.0947581	0.0628627
192	T. cruzi-negative 111	0.202528	0.192323	Not performed	0.027146	0.0397506	0.0292339	0.0454545
194	T. cruzi-negative 112	0.284206	0.263264	Not performed	0.0374175	0.109899	0.016129	0.0628627
195	T. cruzi-negative 113	0.266704	0.184771	Not performed	0.0330154	0.0693687	0.0352823	0.0531915
196	T. cruzi-negative 114	0.173357	0.194211	Not performed	0.0447542	0.0584567	0.0191532	0.0744681
197	T. cruzi-negative 115	0.219197	0.23737	Not performed	0.20763	0.0413094	0.0675403	0.0764023
198	T. cruzi-negative 116	0.191693	0.20554	Not performed	0.0220103	0.0397506	0.047379	0.0280464
199	T. cruzi-negative 117	0.282123	0.5357	Not performed	0.0418195	0.103663	0.0272177	0.182785
200	T. cruzi-negative 118	1.02181	0.792291	0.751453	0.2313	0.155518	0.27128	0.218079
203	T. cruzi-negative 119	0.0539889	0.219567	Not performed	0.0550257	0.127046	0.0362903	0.0976789
204	T. cruzi-negative 120	0.0748444	0.224962	Not performed	0.0608951	0.102104	0.0393145	0.0976789
205	T. cruzi-negative 121	0.0483545	0.282146	Not performed	0.056493	0.0646921	0.0383065	0.082205
208	T. cruzi-negative 122	0.0438975	0.192593	Not performed	0.0256787	0.0491037	0.03125	0.0415861
210	T. cruzi-negative 123	0.0813197	0.311817	Not performed	0.0491563	0.0709275	0.0272177	0.0880077
212	T. cruzi-negative 124	0.0573527	0.221455	Not performed	0.0300807	0.0366329	0.0705645	0.0628627
214	T. cruzi-negative 125	0.0589505	0.262725	Not performed	0.0652971	0.0911925	0.0735887	0.111219
215	T. cruzi-negative 126	0.0497842	0.180185	Not performed	0.0491563	0.055339	0.0645161	0.049323
216	T. cruzi-negative 127	0.0527275	0.228738	Not performed	0.0535583	0.0740452	0.0372984	0.0589942
219	T. cruzi-negative 128	0.0588664	0.352278	Not performed	0.0359501	0.113016	0.0211694	0.0764023
222	T. cruzi-negative 129	0.0630711	0.202573	Not performed	0.0344828	0.0491037	0.0292339	0.0415861
224	T. cruzi-negative 130	0.189213	0.293745	0.619015	0.0890915	0.100702	0.131296	0.136548
225	T. cruzi-negative 131	0.055839	0.241146	Not performed	0.0608951	0.0880748	0.0443548	0.0841393
226	T. cruzi-negative 132	0.0551662	0.193132	Not performed	0.0124725	0.055339	0.00705645	0.0357834
231	T. cruzi-negative 133	0.0480182	0.200415	Not performed	0.109318	0.102104	0.0897177	0.136364
232	T. cruzi-negative 134	0.0840108	0.176139	Not performed	0.0286134	0.0600156	0.0332661	0.0415861
235	T. cruzi-negative 135	0.0556708	0.216869	Not performed	0.0198092	0.0693687	0.015121	0.0415861
236	T. cruzi-negative 136	0.0426361	0.209317	Not performed	0.0300807	0.0397506	0.00604839	0.0435203
237	T. cruzi-negative 137	0.0519706	0.205001	Not performed	0.0711665	0.0428683	0.015121	0.0764023
238	T. cruzi-negative 138	0.0807311	0.241685	Not performed	0.0300807	0.0849571	0.0272177	0.0764023
241	T. cruzi-negative 139	0.0450748	0.21579	Not performed	0.0638298	0.0802806	0.0352823	0.082205
245	T. cruzi-negative 140	0.06736	0.2371	Not performed	0.0594277	0.0802806	0.0191532	0.0860735
246	T. cruzi-negative 141	0.209733	0.785747	1.23014	0.251362	0.176702	0.711551	0.358119
247	T. cruzi-negative 142	0.0491114	0.203383	Not performed	0.0550257	0.0787217	0.0292339	0.089942
248	T. cruzi-negative 143	0.0580255	0.253284	Not performed	0.0462216	0.109899	0.11996	0.111219
249	T. cruzi-negative 144	0.0568481	0.242764	Not performed	0.0432869	0.086516	0.114919	0.115087
254	T. cruzi-negative 145	0.0581936	0.33987	Not performed	0.0343699	0.0274372	0.0476407	0.0500705
255	T. cruzi-negative 146	0.103941	0.200146	Not performed	0.0158211	0.033275	0.0440109	0.0373766
257	T. cruzi-negative 147	0.0500364	0.275133	Not performed	0.0594654	0.0659661	0.0757713	0.0599436
258	T. cruzi-negative 148	0.0598755	0.18504	Not performed	0.01473	0.0297723	0.0403811	0.0331453
260	T. cruzi-negative 149	0.0695464	0.199336	Not performed	0.0223677	0.0542907	0.0476407	0.0486601
263	T. cruzi-negative 150	0.0490273	0.16481	Not performed	0.0234588	0.0344425	0.0440109	0.051481
266	T. cruzi-negative 151	0.0666872	0.229008	Not performed	0.0594654	0.03561	0.0394737	0.0345557
267	T. cruzi-negative 152	0.0510456	0.330159	Not performed	0.056192	0.0928196	0.0893829	0.0543018
268	T. cruzi-negative 153	0.269524	0.440752	0.582355	0.124061	0.095099	0.288296	0.500717
269	T. cruzi-negative 154	0.0606324	0.191514	Not performed	0.0485543	0.0659661	0.166515	0.0655853
270	T. cruzi-negative 155	0.0626507	0.228738	Not performed	0.0343699	0.140689	0.0784936	0.0684062
272	T. cruzi-negative 156	0.0852722	0.280528	Not performed	0.0769231	0.147694	0.133848	0.169958
273	T. cruzi-negative 157	0.0649212	0.194481	Not performed	0.0212766	0.03561	0.034029	0.0401975
274	T. cruzi-negative 158	0.092168	0.353357	Not performed	0.0343699	0.0566258	0.0585299	0.0698166
276	T. cruzi-negative 159	0.0594551	0.303995	Not performed	0.037832	0.0566823	0.169679	0.0709593
277	T. cruzi-negative 160	0.0685373	0.219837	Not performed	0.0376432	0.0881494	0.0630672	0.0712271
281	T. cruzi-negative 161	0.0622302	0.256251	Not performed	0.0441899	0.0472855	0.0558076	0.0359661
287	T. cruzi-negative 162	0.0538207	0.201969	Not performed	0.0300055	0.0519556	0.335299	0.0627645
288	T. cruzi-negative 163	0.059371	0.219224	Not performed	0.0212766	0.0309399	0.0213249	0.0303244
289	T. cruzi-negative 164	0.06736	0.195746	Not performed	0.0212766	0.0239346	0.0376588	0.0176305
290	T. cruzi-negative 165	0.0988956	0.184148	Not performed	0.0310966	0.0542907	0.0630672	0.0458392
292	T. cruzi-negative 166	0.137753	0.40026	Not performed	0.0332788	0.076474	0.0549002	0.105078
295	T. cruzi-negative 167	0.0463948	0.202252	Not performed	0.0223677	0.0309399	0.0458258	0.0543018
296	T. cruzi-negative 168	0.316849	0.552161	0.899668	0.153028	0.0998819	0.375279	0.463508
298	T. cruzi-negative 169	0.0706447	0.201403	Not performed	0.0169122	0.089317	0.0830309	0.0486601
301	T. cruzi-negative 170	0.0641612	0.20508	Not performed	0.0430987	0.0671337	0.102995	0.14457
304	T. cruzi-negative 171	0.0911898	0.256563	Not performed	0.0321877	0.0496205	0.0485481	0.0641749
313	T. cruzi-negative 172	0.0527099	0.825696	Not performed	0.0201855	0.0227671	0.0666969	0.0543018
317	T. cruzi-negative 173	0.0669399	0.174813	Not performed	0.0125477	0.0321074	0.0721416	0.0331453
318	T. cruzi-negative 174	0.0871481	0.304085	Not performed	0.0289143	0.137186	0.0267695	0.0472496
322	T. cruzi-negative 175	0.0532151	0.233933	Not performed	0.00545554	0.0309399	0.0630672	0.0345557
325	T. cruzi-negative 176	0.0606248	0.1932	Not performed	0.0190944	0.0449504	0.0657895	0.0768688
326	T. cruzi-negative 177	0.062393	0.333786	Not performed	0.0190944	0.15937	0.0331216	0.0458392
328	T. cruzi-negative 178	0.0714025	0.286547	Not performed	0.0387343	0.0531232	0.0748639	0.0641749
329	T. cruzi-negative 179	0.0650032	0.198857	Not performed	0.0158211	0.0297723	0.0303993	0.0275035
332	T. cruzi-negative 180	0.0459738	0.19122	Not performed	0.118385	0.120841	0.110254	0.120592
333	T. cruzi-negative 181	0.0520363	0.176793	Not performed	0.0267321	0.0437828	0.0830309	0.074048
7	T. cruzi-negative 182	0.437836	0.201731	Not performed	0.0555005	0.180151	0.0482213	0.0458136
10	T. cruzi-negative 183	0.436224	0.336219	Not performed	0.0277502	0.157497	0.0411067	0.0542391
15	T. cruzi-negative 184	0.304511	0.218066	Not performed	0.0317146	0.165049	0.0189723	0.0247499
16	T. cruzi-negative 185	0.354055	0.353915	Not performed	0.0564916	0.179072	0.100395	0.0626646
25	T. cruzi-negative 186	0.819683	0.427148	Not performed	0.0901883	0.182309	0.13913	0.0889942
26	T. cruzi-negative 187	0.837809	0.273059	Not performed	0.0436075	0.203883	0.058498	0.0742496
28	T. cruzi-negative 188	0.572771	0.3011	Not performed	0.024777	0.168285	0.0426877	0.031069
30	T. cruzi-negative 189	0.251745	0.204998	Not performed	0.0099108	0.174757	0.029249	0.0268562
38	T. cruzi-negative 190	0.236842	0.241207	Not performed	0.0723489	0.192017	0.0347826	0.0468668
42	T. cruzi-negative 191	0.245301	0.274965	Not performed	0.0139643	0.167206	0.119368	0.0816219
43	T. cruzi-negative 192	0.269871	0.252913	Not performed	0.0693756	0.23301	0.249802	0.0616114
45	T. cruzi-negative 193	0.843448	0.179952	Not performed	0.0545094	0.196332	0.0545455	0.07109
52	T. cruzi-negative 194	0.25094	0.280954	Not performed	0.117939	0.18123	0.0537549	0.0510795
58	T. cruzi-negative 195	0.236439	0.18458	Not performed	0.0812686	0.175836	0.0355731	0.0321222
60	T. cruzi-negative 196	0.343582	0.198737	Not performed	0.0336967	0.160734	0.0766798	0.0626646
68	T. cruzi-negative 197	0.221133	0.34602	Not performed	0.0356789	0.169364	0.0229249	0.0342285
70	T. cruzi-negative 198	0.273496	0.292388	Not performed	0.124876	0.292341	0.156522	0.162717
72	T. cruzi-negative 199	0.287191	0.228411	Not performed	0.0346878	0.218986	0.086166	0.0816219
75	T. cruzi-negative 200	0.319415	0.210988	Not performed	0.0356789	0.180151	0.0332016	0.031069
84	T. cruzi-negative 201	0.300081	0.531145	Not performed	0.0346878	0.191466	0.0355731	0.0300158
90	T. cruzi-negative 202	0.389098	0.240662	Not performed	0.0290859	0.0283889	0.0628544	0.0449038
96	T. cruzi-negative 203	0.456066	0.299704	Not performed	0.0706371	0.0610362	0.407845	0.493942
97	T. cruzi-negative 204	0.247156	0.25908	Not performed	0.0304709	0.0298084	0.0808129	0.0334996
101	T. cruzi-negative 205	0.22865	0.230562	Not performed	0.0304709	0.0298084	0.00897921	0.0292231
104	T. cruzi-negative 206	0.232351	0.215765	Not performed	0.0443213	0.0454223	0.0241021	0.0406272
109	T. cruzi-negative 207	0.211378	0.230293	Not performed	0.0457064	0.0865862	0.0902647	0.109052
110	T. cruzi-negative 208	0.211789	0.188324	Not performed	0.0124654	0.0354862	0.0146503	0.0434783
111	T. cruzi-negative 209	0.247978	0.152273	Not performed	0.00692521	0.0425834	0.0259924	0.00641483
114	T. cruzi-negative 210	0.273886	0.230562	Not performed	0.0127701	0.0141945	0.0458412	0.0477548
115	T. cruzi-negative 211	1.16093	0.628195	0.441323	0.45481	0.224606	0.412058	0.0932259
118	T. cruzi-negative 212	0.308019	0.22007	Not performed	0.0277008	0.0283889	0.0326087	0.0449038
126	T. cruzi-negative 213	0.366415	0.401668	Not performed	0.00692521	0.0596167	0.0467864	0.0548824
128	T. cruzi-negative 214	0.246333	0.242669	Not performed	0.0277008	0.0511001	0.0600189	0.0577334
130	T. cruzi-negative 215	0.268951	0.107614	Not performed	0.00554017	0.066714	0.0543478	0.0263721
134	T. cruzi-negative 216	0.263605	0.250471	Not performed	0.0180055	0.0709723	0.0827032	0.0605845
135	T. cruzi-negative 217	0.491844	0.349475	Not performed	0.113573	0.0383251	0.0704159	0.0463293
137	T. cruzi-negative 218	0.282522	0.343288	Not performed	0.0180055	0.0340667	0.100662	0.0477548
138	T. cruzi-negative 219	1.48581	0.358188	0.249344	0.0614154	0.344125	0.208114	0.180717
142	T. cruzi-negative 220	0.602879	0.233791	Not performed	0.0124654	0.0525195	0.076087	0.0520314
153	T. cruzi-negative 221	0.224949	0.181598	Not performed	0.00969529	0.0369056	0.0269376	0.0292231
154	T. cruzi-negative 222	0.243454	0.190745	Not performed	0.0470914	0.0184528	0.0543478	0.00784034
161	T. cruzi-negative 223	0.256614	0.217649	Not performed	0.0263158	0.0326473	0.0316635	0.0263721
169	T. cruzi-negative 224	0.27841	0.191014	Not performed	0.0227439	0.0288387	0.109879	0.0783366
170	T. cruzi-negative 225	0.332282	0.334948	Not performed	0.0462216	0.0194856	0.0564516	0.331721
176	T. cruzi-negative 226	0.284167	0.302932	Not performed	0.100514	0.035074	0.0433468	0.0609284
177	T. cruzi-negative 227	0.235641	0.194512	Not performed	0.0476889	0.0475448	0.00403226	0.0725338
183	T. cruzi-negative 228	0.26462	0.21442	Not performed	0.0447542	0.035074	0.0302419	0.0705996
188	T. cruzi-negative 229	2.29324	0.643261	0.783006	0.228173	0.204582	0.292514	0.281054
191	T. cruzi-negative 230	0.222114	0.897688	Not performed	0.0447542	0.0943102	0.0120968	0.0473888
193	T. cruzi-negative 231	0.339214	0.163731	Not performed	0.0432869	0.0475448	0.131048	0.049323
201	T. cruzi-negative 232	0.123704	0.173172	Not performed	0.118122	0.156664	0.0877016	0.186654
202	T. cruzi-negative 233	0.0699669	0.83376	Not performed	0.0110051	0.0491037	0.0191532	0.223404
206	T. cruzi-negative 234	0.0450748	0.199876	Not performed	0.0374175	0.0724864	0.190524	0.0783366
207	T. cruzi-negative 235	0.119162	0.252475	Not performed	0.0447542	0.0522214	0.0272177	0.0647969
213	T. cruzi-negative 236	0.0485227	0.330159	Not performed	0.027146	0.0194856	0.0262097	0.0609284
223	T. cruzi-negative 237	0.0504569	0.1961	Not performed	0.0330154	0.0288387	0.00504032	0.0319149
227	T. cruzi-negative 238	0.214358	1.88428	0.797952	0.183587	0.109705	0.240256	0.264023
228	T. cruzi-negative 239	0.0648371	0.47339	Not performed	0.0829054	0.0911925	0.0574597	0.317092
230	T. cruzi-negative 240	0.17332	0.689451	Not performed	0.0990462	0.0896337	0.146169	0.180851
234	T. cruzi-negative 241	0.0485227	0.202034	Not performed	0.0154072	0.0303975	0.016129	0.0454545
242	T. cruzi-negative 242	0.051382	0.207968	Not performed	0.0198092	0.0444271	0.00604839	0.05706
243	T. cruzi-negative 243	0.0497001	0.199067	Not performed	0.0403522	0.0693687	0.0110887	0.0802708
244	T. cruzi-negative 244	0.0628189	0.509535	Not performed	0.0667645	0.0693687	0.03125	0.115087
250	T. cruzi-negative 245	0.0514661	0.228198	Not performed	0.0990462	0.0615744	0.248992	0.0938104
259	T. cruzi-negative 246	0.0648371	0.249238	Not performed	0.035461	0.0566258	0.0412886	0.0543018
262	T. cruzi-negative 247	0.0657622	0.204731	Not performed	0.0201855	0.0251022	0.0585299	0.0317348
264	T. cruzi-negative 248	0.0828334	0.204461	Not performed	0.0332788	0.0542907	0.0403811	0.0486601
265	T. cruzi-negative 249	0.501205	0.93761	1.40244	0.435598	0.230023	0.490981	0.408777
271	T. cruzi-negative 250	0.100157	0.292126	Not performed	0.0365521	0.0858144	0.0576225	0.0811001
275	T. cruzi-negative 251	0.0579414	0.199606	Not performed	0.0212766	0.0507881	0.0857532	0.0599436
278	T. cruzi-negative 252	0.0546617	0.21579	Not performed	0.0223677	0.0169294	0.0458258	0.028914
279	T. cruzi-negative 253	0.0429725	0.311008	Not performed	0.0180033	0.0297723	0.0285844	0.051481
283	T. cruzi-negative 254	0.0516342	0.259674	Not performed	0.0169122	0.0589609	0.042196	0.0768688
284	T. cruzi-negative 255	0.0725739	0.43675	Not performed	0.0583742	0.0402802	0.12931	0.11213
286	T. cruzi-negative 256	0.0640803	0.196311	Not performed	0.00927441	0.0227671	0.0612523	0.0232722
291	T. cruzi-negative 257	0.0676977	0.243833	Not performed	0.0387343	0.0776416	0.0766788	0.116361
293	T. cruzi-negative 258	0.0767914	0.202252	Not performed	0.0714675	0.0461179	0.0458258	0.0811001
294	T. cruzi-negative 259	0.097589	0.194048	Not performed	0.0103655	0.0286048	0.0213249	0.0204513
297	T. cruzi-negative 260	0.19501	0.673025	1.02629	0.116345	0.112844	0.224836	0.243034
299	T. cruzi-negative 261	0.0466474	0.166327	Not performed	0.00545554	0.0426153	0.0440109	0.0486601
300	T. cruzi-negative 262	0.0593618	0.242136	Not performed	0.0201855	0.0507881	0.0512704	0.0486601
302	T. cruzi-negative 263	0.0542255	0.199989	Not performed	0.0703764	0.0402802	0.0703267	0.0472496
306	T. cruzi-negative 264	0.0469	0.210738	Not performed	0.0441899	0.0998249	0.0784936	0.0811001
307	T. cruzi-negative 265	0.0767914	0.468149	Not performed	0.00927441	0.119673	0.122051	0.11354
308	T. cruzi-negative 266	0.145499	0.205929	Not performed	0.0343699	0.0367776	0.0558076	0.0416079
312	T. cruzi-negative 267	0.0559095	0.294467	Not performed	0.0343699	0.0542907	0.0612523	0.0472496
314	T. cruzi-negative 268	0.0970838	1.55977	Not performed	0.278778	0.166375	0.0485481	0.179831
319	T. cruzi-negative 269	0.0768756	0.207626	Not performed	0.0114566	0.0122592	0.0313067	0.0726375
324	T. cruzi-negative 270	0.0603722	0.22771	Not performed	0.0551009	0.110333	0.0866606	0.106488
327	T. cruzi-negative 271	0.0820118	1.35321	Not performed	0.0409165	0.153532	0.073049	0.0881523
330	T. cruzi-negative 272	0.0641612	0.232802	Not performed	0.0300055	0.0577933	0.0521779	0.0585331
331	T. cruzi-negative 273	0.0666872	0.230539	Not performed	0.0583742	0.0367776	0.034029	0.038787
2	T. cruzi-positive 01	9.01732	3.49532	3.71907	0.953728	0.564681	0.964058	0.710884
18	T. cruzi-positive 02	9.68757	5.35936	3.3703	2.37097	1.77477	1.92912	1.88947
19	T. cruzi-positive 03	10.2007	5.05908	4.11766	2.14107	1.9895	1.73894	1.92951
31	T. cruzi-positive 04	11.2915	4.91615	4.87769	2.19509	1.82502	1.4711	1.53456
37	T. cruzi-positive 05	7.70663	3.88598	5.57445	2.177	0.57571	1.8155	1.682
88	T. cruzi-positive 06	1.82626	2.14636	1.84708	0.415077	0.335586	0.268827	0.400802
92	T. cruzi-positive 07	13.9698	5.43913	5.02734	2.20968	2.33976	1.77087	2.53151
113	T. cruzi-positive 08	8.52255	3.68335	6.04733	2.15547	2.2164	1.73385	1.66193
143	T. cruzi-positive 09	11.97	5.04009	4.50571	2.4773	2.16417	1.96204	2.32509
155	T. cruzi-positive 10	10.6931	5.09416	4.39242	2.80269	2.19587	1.77189	2.37234
158	T. cruzi-positive 11	11.166	4.97337	4.24489	2.36421	2.26119	1.62031	2.32755
211	T. cruzi-positive 12	0.339239	1.22434	1.80381	0.393249	0.17396	0.491274	0.429991
218	T. cruzi-positive 13	1.90063	3.59965	5.12275	1.24985	0.776855	1.47854	1.50623
220	T. cruzi-positive 14	2.33338	4.27238	4.81217	1.71551	1.16581	1.65806	2.70358
239	T. cruzi-positive 15	2.44758	4.81725	4.50909	2.64491	2.06895	1.75237	2.21004
240	T. cruzi-positive 16	0.826737	2.24125	4.79145	1.04279	0.564608	1.24204	1.56753
252	T. cruzi-positive 17	2.40629	3.99239	5.00451	1.79507	1.33493	1.80858	2.76048
253	T. cruzi-positive 18	2.5559	5.09589	4.6414	2.69484	2.77831	1.84845	2.88036
280	T. cruzi-positive 19	1.96523	4.51163	2.75671	1.64918	0.522806	0.605891	1.7114
282	T. cruzi-positive 20	0.724729	1.68893	2.32397	0.427438	0.187655	0.646359	0.608693
285	T. cruzi-positive 21	2.05721	5.35359	4.5856	1.72017	1.45135	1.40277	2.19274
303	T. cruzi-positive 22	2.3775	5.40281	4.54882	2.55458	2.1912	1.84886	2.20078
305	T. cruzi-positive 23	2.52056	5.49898	4.28885	2.27598	1.7742	1.80056	2.13557
309	T. cruzi-positive 24	0.267844	1.82451	1.37503	0.272418	0.146728	0.502565	0.502044
310	T. cruzi-positive 25	0.931011	3.93994	3.66634	1.48481	2.35325	1.0304	0.341485
315	T. cruzi-positive 26	1.57448	3.02897	4.08767	1.57533	0.385342	1.58645	1.47239
320	T. cruzi-positive 27	1.60075	5.10919	4.31633	1.27862	1.36338	1.25363	1.53285
321	T. cruzi-positive 28	2.37237	5.31399	4.63252	1.97558	2.15498	1.66225	2.39492
3	T. cruzi-positive 29	3.5337	1.5771	1.81417	0.23253	0.275194	0.964058	0.710884
6	T. cruzi-positive 30	11.8353	4.52793	4.71918	2.24972	1.29471	1.60434	2.5154
11	T. cruzi-positive 31	8.95046	5.0422	4.16796	2.43344	2.11208	1.70403	1.89827
22	T. cruzi-positive 32	4.88225	3.03795	4.41198	2.18927	0.476319	1.13465	0.581835
35	T. cruzi-positive 33	2.17105	1.40178	1.8313	2.23474	0.21704	1.23821	1.36378
39	T. cruzi-positive 34	2.80706	1.631	1.46969	0.387668	0.252007	0.423916	0.356317
40	T. cruzi-positive 35	12.2876	5.50691	4.76229	2.69013	2.06059	1.98461	2.39836
54	T. cruzi-positive 36	12.4374	5.63569	5.15542	2.47781	2.51571	1.98578	2.71373
76	T. cruzi-positive 37	3.03303	1.61794	2.68157	1.23834	0.491924	0.569774	1.41424
83	T. cruzi-positive 38	2.87795	1.9419	2.45368	0.452074	0.411576	0.429268	0.476586
85	T. cruzi-positive 39	1.41904	1.7595	1.91102	0.466202	0.0979418	0.440345	0.116563
87	T. cruzi-positive 40	10.4932	4.99183	4.6786	2.1193	2.15393	1.7291	1.7651
100	T. cruzi-positive 41	1.23578	1.24391	1.26543	0.171922	0.123706	0.255816	0.115986
103	T. cruzi-positive 42	10.7116	5.07345	4.90052	2.45989	2.0449	1.78578	1.93097
112	T. cruzi-positive 43	9.76203	5.11273	4.49683	2.45914	2.39924	1.86518	2.79228
132	T. cruzi-positive 44	11.3618	5.11515	4.91912	2.40639	2.40642	1.96096	2.53143
139	T. cruzi-positive 45	8.58465	4.24563	4.55094	2.08299	1.82029	1.74255	2.0783
146	T. cruzi-positive 46	3.67855	2.41404	3.17271	0.403973	0.405627	0.447304	3.76438
160	T. cruzi-positive 47	1.85716	1.35567	1.6478	0.276799	0.14993	0.626037	0.217219
162	T. cruzi-positive 48	11.5851	4.38956	4.89968	2.13382	1.37588	1.17129	1.77401
175	T. cruzi-positive 49	10.8568	4.41404	4.28209	2.2526	1.38511	1.80195	2.23783
209	T. cruzi-positive 50	2.1699	3.44509	4.87093	1.73836	2.06539	1.52104	2.25652
217	T. cruzi-positive 51	2.35314	5.05408	4.67733	2.365	2.23975	1.78354	3.3461
221	T. cruzi-positive 52	2.28688	4.23462	4.58814	1.93928	1.26277	1.42207	1.7211
229	T. cruzi-positive 53	2.26703	5.25099	4.59532	3.40254	2.1336	1.83847	2.68608
233	T. cruzi-positive 54	2.14358	5.11612	4.4051	2.22312	1.93624	1.65997	2.08557
251	T. cruzi-positive 55	1.72714	2.82605	3.70128	1.93138	1.0451	1.73046	1.19718
256	T. cruzi-positive 56	1.6914	5.17007	4.5632	2.35752	2.10331	1.71972	2.2667
261	T. cruzi-positive 57	1.64775	2.87972	5.58566	1.04819	0.730796	1.407	1.09645
311	T. cruzi-positive 58	0.212439	4.35036	1.94963	3.01224	0.21669	0.432609	0.396355
316	T. cruzi-positive 59	2.28303	5.04554	4.50951	1.73306	1.8141	1.74107	2.25168
323	T. cruzi-positive 60	1.21662	4.17544	4.94672	2.78973	1.101	1.54767	1.24046
